# Supplementary material for: Alginate Inhibits Iron Absorption from Ferrous Gluconate in a Randomized Controlled Trial and Reduces Iron Uptake into Caco-2 Cells
Source: PLoS One. 2014 Nov 12;9(11):e112144. doi: 10.1371/journal.pone.0112144 (PMC4229116; doi:10.1371/journal.pone.0112144)
Supplement: Table S1 — Individual data for BMI, gender, C-reactive protein, serum ferritin, soluble transferrin receptor and body iron. (XLSX) [file pone.0112144.s003.xlsx]

## Sheet: Sheet1
	SCREENING					TEST 1				TEST 2				TEST 3				TEST 4
	Volunteer code	AGE	BMI	Gender	Ferritin (ug/L)	CRP (mg/L)	Ferritin (ng/ml)	sTfR (ng/ml)	BI	CRP (mg/L)	Ferritin (ng/ml)	sTfR (ng/ml)	BI	CRP (mg/L)	Ferritin (ng/ml)	sTfR (ng/ml)	BI	CRP (mg/L)	Ferritin (ng/ml)	sTfR (ng/ml)	BI
	1	49.5	21.7	M	17	<1	20.7	11266	0.721629	<1	18.9	9632	0.958122	<1	14.4	11337	-0.606758	1	11	10023	-1.1326
	2	20	21.2	F	28	3	18.2	4205	3.80452	<1	8.5	4284	0.99809	4	16.4	4628	3.08493	23	15.7	4586	2.96078
	3	19.5	22.4	F	33	1	18.8	5880	2.71483	5	27.5	5079	4.61023	2	40.5	4517	6.42506	2	61.1	5327	7.31117
	4	20.5	22.4	F	17	6	7.9	5103	0.105232	4	9.8	7458	-0.484642	4	7.6	6545	-0.929545	6	18.8	6678	2.25693
	5	20	25.3	F	54	2	38.8	6577	4.91884	1	29.9	6090	4.25811	2	52	6147	6.21574	3	25.6	6009	3.74762
	6	22.5	21.3	F	18	<1	15.5	6285	1.78067	<1	12.8	7537	0.438372	<1	9.8	7315	-0.414981	1	13.7	6782	1.06266
	7	22.5	21.1	F	31	<1	36.5	3190	7.30242	<1	22.8	3987	4.80687	<1	36.3	4749	5.85091	1	37	4365	6.22301
	8	23	19.3	F	21	2	20.4	4117	4.29121	2	8.3	4347	0.859888	3	9.1	5561	0.304793	3	4.5	6032	-2.52153
	9	27	25.5	F	25	<1	27.7	3338	6.14659	<1	30.1	4755	5.17246	<1	14.7	4647	2.67643	1	20.2	4922	3.61317
	10	23	22	F	30	<1	29.9	4084	5.69582	<1	34.4	4425	5.91172	___	___			___	___	___	___
	11	23	18.8	F	32	<1	23.8	5758	3.63882	<1	14.8	5544	2.06577	___	___			___	___	___	___
	12	21	23.4	F	26	1	9.5	7447	-0.591199	1	9.7	6495	-0.024088	___	___			___	___	___	___
	13	20	22	F	20	2	33.2	13284	1.82858	4	25.2	14274	0.577919	___	___			___	___	___	___
	14	24	23.2	F	42	<1	25.2	5068	4.30376	<1	13.6	5666	1.6832	___	___			___	___	___	___
	15	19	22.2	F	38	<1	42.4	5411	5.94025	<1	31.1	4462	5.5189	___	___			___	___	___	___
